# Supplementary material for: Experimental and theoretical investigation on the conductivity of complex fracture network in unconventional gas reservoirs
Source: PLoS One. 2025 Jun 13;20(6):e0325825. doi: 10.1371/journal.pone.0325825 (PMC12165408; doi:10.1371/journal.pone.0325825)
Supplement: S1 Table — (XLSX) [file pone.0325825.s001.xlsx]

## Sheet: all data
Fig 4. Fracture conductivity of "─" fracture network with different ceramic concentration(µm²•cm)
Closure pressure/（MPa）	10	20	30	40	50	60
1.5kg/m²	5.214	5.03523	4.33948	2.73237	1.4821	0.775898
2kg/m²	7.01	6.71233	5.72462	3.42293	1.89632	1.29093
2.5kg/m²	8.523	8.45868	7.21822	4.5894	2.42122	1.27752
3kg/m²	9.90576	9.63305	8.4376	5.09515	2.92699	1.769
3.5kg/m²	11.257	11.2358	9.37523	5.83493	3.2885	2.05979
4kg/m²	12.4459	12.1094	10.6813	6.56753	3.16996	2.22815
Fig 5. Fracture conductivity of “─” fracture network with different fracture height(µm²•cm)
Closure pressure/（MPa）	10	20	30	40	50	60
23mm	7.0553	6.61759	5.63636	3.68325	2.19827	1.30803
36mm	9.7287	9.20937	7.77802	4.89052	2.78176	1.82848
50mm	12.4459	12.1094	10.6813	6.56753	3.16996	2.22815
Fig 6. Fracture conductivity of “─” fracture network with different proppant size (µm²•cm)
Closure pressure/（MPa）	10	20	30	40	50	60
20-40mesh	12.4459	12.1094	10.6813	6.56753	3.16996	2.22815
40-70mesh	10.3565	9.48257	8.39062	5.61124	2.90035	1.55521
80-100mesh	5.2564	4.74694	4.33353	3.0353	1.63192	1.20427
Fig 7. Fracture conductivity of “─” fracture network with different quartz sand concentration(µm²•cm)
Closure pressure/（MPa）	10	20	30	40	50	60
1.5kg/m²	7.5434	7.14102	5.02987	2.8237	1.4763	1.06446
2kg/m²	8.97	8.14144	5.474	3.29577	2.1486	1.17644
2.5kg/m²	9.723	9.21778	6.32579	3.46997	2.15486	1.47685
3kg/m²	11.0576	10.1689	7.38296	3.88642	2.44657	1.18428
3.5kg/m²	13.1057	11.8624	7.90457	4.47516	2.35281	1.75857
4kg/m²	14.9564	13.6454	9.96196	5.3016	2.99396	1.79038
Fig 8(a). Experimental results of “T” fracture network(µm²•cm)
Closure pressure/（MPa）	10	20	30	40	50	60
1.5kg/m²	7.7167	7.33553	6.41605	3.94264	2.24979	1.74896
2kg/m²	10.388	10.2525	8.34359	5.51412	3.41078	1.8723
2.5kg/m²	12.623	12.4549	10.5482	6.35684	3.95494	2.93079
3kg/m²	14.641	13.9202	12.5726	7.73787	4.77031	3.48586
3.5kg/m²	16.683	16.5457	14.221	8.7575	5.57054	3.67677
4kg/m²	18.494	17.8307	15.1523	9.78953	6.13852	3.40693
Fig 8(b). Experimental results of “T” fracture network(µm²•cm)
Closure pressure/（MPa）	10	20	30	40	50	60
23mm	7.0553	6.61759	5.63636	3.68325	2.19827	1.30803
36mm	9.7287	9.20937	7.77802	4.89052	2.78176	1.82848
50mm	12.4459	12.1094	10.6813	6.56753	3.16996	2.22815
Fig 8(c). Experimental results of “T” fracture network(µm²•cm)
Closure pressure/（MPa）	10	20	30	40	50	60
20-40mesh	18.494	17.8307	15.1523	9.78953	6.13852	3.40693
40-70mesh	15.3325	14.2827	12.3161	8.36462	4.92549	3.18334
80-100mesh	7.7848	7.06733	6.34734	4.45012	2.3698	1.5725
Fig 8(d). Experimental results of “T” fracture network(µm²•cm)
Closure pressure/（MPa）	10	20	30	40	50	60
1.5kg/m²	11.1642	10.3185	6.92833	4.52182	2.31077	1.76247
2kg/m²	13.2576	12.4729	8.64372	4.88843	3.07152	1.88998
2.5kg/m²	14.38	13.2706	9.03182	5.0698	3.52142	2.3311
3kg/m²	16.375	15.3399	10.0474	6.47733	3.53848	2.78323
3.5kg/m²	19.411	18.1637	12.1761	7.55095	3.78645	2.80803
4kg/m²	22.1519	20.5391	13.8605	8.26249	5.21733	3.96105
Fig 9(a). Experimental results of “F” fracture network(µm²•cm)
Closure pressure/（MPa）	10	20	30	40	50	60
1.5kg/m²	11.7302	11.0182	9.22279	5.70566	3.43145	2.69273
2kg/m²	15.8954	14.6246	12.4768	7.89461	4.87023	3.4221
2.5kg/m²	18.8338	18.2463	15.5402	9.11152	5.14467	4.64294
3kg/m²	23.0794	22.1539	18.4631	12.383	6.24426	5.24796
3.5kg/m²	26.8116	25.0261	21.0067	13.9123	7.47745	5.12497
4kg/m²	28.7996	27.2721	22.5881	14.3653	7.77722	5.60474
Fig 9(b). Experimental results of “F” fracture network(µm²•cm)
Closure pressure/（MPa）	10	20	30	40	50	60
23mm	16.244	15.5347	12.7442	8.48288	5.35033	3.65111
36mm	21.9804	20.3652	17.1573	11.7193	7.16839	4.63829
50mm	28.7996	27.2721	22.5881	14.3653	7.77722	5.60474
Fig 9(c). Experimental results of “F” fracture network (µm²•cm)
Closure pressure/（MPa）	10	20	30	40	50	60
20-40mesh	28.7996	27.2721	22.5881	14.3653	7.77722	5.60474
40-70mesh	23.6533	22.171	19.234	12.7086	6.46005	5.42924
80-100mesh	12.209	11.3087	9.86798	6.18923	3.45548	2.45606
Fig 9(d). Experimental results of “F” fracture network(µm²•cm)
Closure pressure/（MPa）	10	20	30	40	50	60
1.5kg/m²	17.2137	16.0526	10.1453	7.61919	4.11195	2.32564
2kg/m²	20.1934	18.4303	12.9717	8.5627	4.60071	3.19138
2.5kg/m²	22.9942	20.6541	14.2964	9.56738	6.20033	2.89077
3kg/m²	26.3213	23.1644	16.9947	10.2131	5.55496	2.77658
3.5kg/m²	30.1477	27.5586	18.2082	11.7397	6.43976	3.36444
4kg/m²	34.3789	31.5569	21.6508	13.4994	9.19059	5.19795
Fig 10(a). Experimental results of “E” fracture network(µm²•cm)
Closure pressure/（MPa）	10	20	30	40	50	60
1.5kg/m²	13.0528	12.6776	10.5302	6.58357	4.95311	3.39576
2kg/m²	17.5289	16.6964	13.7507	9.31789	5.91963	4.86894
2.5kg/m²	21.2345	20.1013	17.5567	11.5221	8.09898	5.86591
3kg/m²	24.7018	23.916	19.9687	12.6267	8.72879	6.80894
3.5kg/m²	28.1642	26.5257	23.0016	14.6195	10.3412	7.16945
4kg/m²	31.097	29.7934	25.4589	16.6143	11.0879	7.35711
Fig 10(b). Experimental results of “E” fracture network(µm²•cm)
Closure pressure/（MPa）	10	20	30	40	50	60
23mm	17.6404	16.9717	14.1396	9.33396	6.69989	4.07795
36mm	24.3037	22.9966	19.0984	12.3094	8.3645	5.90322
50mm	31.097	29.7934	25.4589	16.6143	11.0879	7.35711
Fig 10(c). Experimental results of “E” fracture network (µm²•cm)
Closure pressure/（MPa）	10	20	30	40	50	60
20-40mesh	31.097	29.7934	25.4589	16.6143	11.0879	7.35711
40-70mesh	25.97	24.0224	21.2361	14.7921	9.4117	6.49223
80-100mesh	14.1798	13.2161	11.5704	8.06577	5.48808	4.43869
Fig 10(d). Experimental results of “E” fracture network(µm²•cm)
Closure pressure/（MPa）	10	20	30	40	50	60
1.5kg/m²	18.8859	17.1499	12.4997	7.68089	3.99104	3.60568
2kg/m²	22.3566	19.9404	14.747	8.36472	4.64634	3.30153
2.5kg/m²	24.4002	22.6142	15.8047	9.35747	5.20022	4.11884
3kg/m²	27.7354	25.5808	17.9917	9.99595	6.38997	5.0039
3.5kg/m²	32.8695	30.4382	22.3948	13.2686	6.66173	5.52249
4kg/m²	37.5314	34.8985	23.9846	13.9279	9.30733	6.5738
Fig 11(a). Experimental results of “╪” fracture network(µm²•cm)
Closure pressure/（MPa）	10	20	30	40	50	60
1.5kg/m²	15.0137	14.2511	11.8715	8.29552	5.32901	3.50125
2kg/m²	20.229	19.6993	16.4109	11.4683	7.32622	4.87813
2.5kg/m²	24.611	24.2239	19.4804	13.5556	8.53255	5.90074
3kg/m²	28.4781	27.6985	22.5941	16.2866	10.1892	6.87541
3.5kg/m²	32.458	30.9838	27.3808	18.6791	11.2502	8.93168
4kg/m²	35.8387	34.9265	28.7504	19.6441	13.2625	9.65331
Fig 11(b). Experimental results of “╪” fracture network(µm²•cm)
Closure pressure/（MPa）	10	20	30	40	50	60
23mm	20.2717	18.9341	16.0811	10.7974	6.19677	4.37333
36mm	28.0763	27.1012	22.689	14.9266	9.08389	6.94836
50mm	35.8387	34.1337	28.3917	19.7543	11.273	8.95655
Fig 11(c). Experimental results of “╪” fracture network (µm²•cm)
Closure pressure/（MPa）	10	20	30	40	50	60
20-40mesh	35.8387	34.1337	28.3917	19.7543	11.273	8.95655
40-70mesh	28.847	27.5775	23.8551	15.899	9.07063	7.21435
80-100mesh	17.1556	15.6482	12.9577	8.43682	5.16182	4.97172
Fig 11(d). Experimental results of “╪” fracture network(µm²•cm)
Closure pressure/（MPa）	10	20	30	40	50	60
1.5kg/m²	21.6552	19.5587	13.7154	9.44893	5.15099	3.74332
2kg/m²	25.7511	22.8904	17.1536	10.4421	5.75117	4.29466
2.5kg/m²	27.9865	25.9509	18.4829	10.9902	6.13314	4.05746
3kg/m²	31.8322	29.7265	19.0997	11.9086	6.99809	3.94164
3.5kg/m²	37.6799	33.708	25.0919	14.613	8.79045	5.51274
4kg/m²	43.1206	38.7173	27.0871	16.0465	9.31551	7.25456
Fig 12(a). Experimental results of “Ɨ” fracture network(µm²•cm)
Closure pressure/（MPa）	10	20	30	40	50	60
1.5kg/m²	15.6897	14.5283	12.7406	8.62551	5.0797	4.19103
2kg/m²	21.0993	19.9531	17.0913	11.1066	7.45387	6.34277
2.5kg/m²	25.6515	23.7423	20.6406	14.1279	9.13888	7.01647
3kg/m²	29.7463	28.3726	23.6108	15.3033	10.1856	8.08213
3.5kg/m²	33.8201	31.3989	27.4993	17.7941	11.5052	8.48547
4kg/m²	37.4238	35.0781	29.8647	20.5977	13.1725	9.96397
Fig 12(b). Experimental results of “Ɨ” fracture network(µm²•cm)
Closure pressure/（MPa）	10	20	30	40	50	60
23mm	21.2113	19.3438	17.0027	11.8704	7.62735	5.60406
36mm	29.1902	27.5023	23.1168	15.3016	9.79793	7.39356
50mm	37.4238	35.0781	29.8647	20.5977	13.1725	9.96397
Fig 12(c). Experimental results of “Ɨ” fracture network (µm²•cm)
Closure pressure/（MPa）	10	20	30	40	50	60
20-40mesh	37.4238	35.0781	29.8647	20.5977	13.1725	9.96397
40-70mesh	30.1631	27.5944	23.8768	17.2431	10.1753	8.55729
80-100mesh	17.8169	16.1998	14.6257	10.977	6.83092	4.76858
Fig 12(d). Experimental results of “Ɨ” fracture network(µm²•cm)
Closure pressure/（MPa）	10	20	30	40	50	60
1.5kg/m²	22.6655	20.8559	15.2844	9.54515	5.72453	3.65867
2kg/m²	26.9711	24.6645	18.638	10.5966	7.27443	4.03229
2.5kg/m²	29.231	26.7171	19.182	11.1753	6.16765	5.29513
3kg/m²	33.2393	29.8746	21.5116	13.5683	8.97696	5.99767
3.5kg/m²	39.3173	35.9657	27.8513	16.0705	8.63349	6.46973
4kg/m²	44.8875	41.7734	29.9342	18.3271	10.0301	7.08428
Fig 13. Comparison of the conductivities of ten types of fracture network(µm²•cm)
Closure pressure/（MPa）	10	20	30	40	50	60
“一”	14.32	14.1726	12.0482	7.32885	4.19831	3.27629
“T”	18.494	17.8307	15.1523	9.78953	6.13852	3.40693
“F”	28.7996	27.2721	22.5881	14.3653	7.77722	5.60474
“+-1”	14.8963	13.9257	12.0628	8.11515	4.71714	3.51511
“+-2”	20.6446	19.6417	17.7137	10.7735	6.51153	4.55281
“+-3”	35.0687	33.5497	28.9665	18.9899	11.644	8.74186
“下”	29.4705	27.9541	23.3391	15.0409	9.3507	6.51374
“╪”	35.8387	34.9265	28.7504	19.6441	13.2625	9.65331
“E”	31.097	29.7934	25.4589	16.6143	11.0879	7.35711
“Ɨ”	37.4238	35.0781	29.8647	20.5977	13.1725	9.96397
Fig 20. Comparison between theoretical and experimental results under different concentrations of "T" type (µm²•cm)
Closure pressure/（MPa）		10	20	30	40	50	60
1.5kg/m²	experimental result	8.4023	8.1861	6.6676	4.5402	2.5845	1.23
2kg/m²		10.789	10.5115	8.5616	5.8298	3.3187	1.5794
2.5kg/m²		12.8938	12.5621	10.2318	6.9672	3.9661	1.8875
3kg/m²		15.2828	14.8897	12.1277	8.2581	4.701	2.2372
3.5kg/m²		17.3819	16.9347	13.7934	9.3923	5.3467	2.5445
4kg/m²		19.4782	18.9772	15.4569	10.5251	5.9915	2.8514
Closure pressure/（MPa）		10	20	30	40	50	60
1.5kg/m²	theoretical result	11.1642	10.3185	6.92833	4.52182	2.31077	1.76247
2kg/m²		13.2576	12.4729	8.64372	4.88843	3.07152	1.88998
2.5kg/m²		14.38	13.2706	9.03182	5.0698	3.52142	2.3311
3kg/m²		16.375	15.3399	10.0474	6.47733	3.53848	2.78323
3.5kg/m²		19.411	18.1637	12.1761	7.55095	3.78645	2.80803
4kg/m²		22.1519	20.5391	13.8605	8.26249	5.21733	3.96105
Fig 21. Comparison between theoretical and experimental results different fracture heights of "T" type (µm²•cm)
Closure pressure/（MPa）		10	20	30	40	50	60
23mm	experimental result	10.498	10.0778	8.2354	5.6604	3.0786	2.1092
36mm		14.71	13.7491	11.5919	7.4432	4.7045	3.1582
50mm		18.494	17.8307	15.1523	9.7895	6.1385	3.4069
Closure pressure/（MPa）		10	20	30	40	50	60
23mm	theoretical result	9.4965	9.2522	7.536	5.1314	2.9211	1.3902
36mm		14.2977	13.9299	11.3459	7.7257	4.398	2.093
50mm		19.4782	18.9772	15.4569	10.5251	5.9915	2.8514
Fig 22. Comparison between theoretical and experimental results different proppant diameters of "T" type(µm²•cm)
Closure pressure/（MPa）		10	20	30	40	50	60
20-40mesh	experimental result	18.494	17.831	15.152	9.79	6.139	3.407
40-70mesh		13.8483	12.8714	11.3439	7.3941	4.3084	2.9803
80-100mesh		7.7848	7.06733	6.34734	4.45012	2.3698	1.5725
Closure pressure/（MPa）		10	20	30	40	50	60
20-40mesh	theoretical result	19.4782	18.9772	15.4569	10.5251	5.9915	2.8514
40-70mesh		13.7614	13.4074	10.9203	7.436	4.233	2.0145
80-100mesh		7.9201	7.7163	6.285	4.2796	2.4362	1.1594
Fig 23. Comparison between theoretical and experimental results under different fracture structures (µm²•cm)
Closure pressure/（MPa）		10	20	30	40	50	60
“T”	experimental result	12.623	12.455	10.548	6.357	3.955	2.931
“F”		18.834	18.246	15.54	9.112	5.145	4.643
“E”		21.235	20.101	17.557	11.522	8.099	5.866
“╪”		24.611	24.224	19.48	13.556	8.533	5.901
“Ɨ”		25.651	23.742	20.641	14.128	9.139	7.016
Closure pressure/（MPa）		10	20	30	40	50	60
“T”	theoretical result	12.8938	12.5621	10.2318	6.9672	3.9661	1.8875
“F”		20.3569	19.8333	16.1542	10.9999	6.26178	2.98002
“E”		21.5149	20.9615	17.0731	11.6256	6.61798	3.14953
“╪”		24.5457	23.9143	19.4782	13.2633	7.55025	3.5932
“Ɨ”		25.2819	24.6316	20.0624	13.6611	7.77671	3.70098
Fig 24. Conductivity of fracture network under different numbers of secondary fractures(µm²•cm)
Closure pressure/（MPa）	10	20	30	40	50	60
1	23.3158	22.7527	18.5985	12.7347	7.30397	3.50908
2	24.4816	23.8904	19.5285	13.3714	7.66917	3.68453
3	31.7354	30.969	25.3147	17.3333	9.94151	4.77625
4	34.5254	33.6915	27.5402	18.8571	10.8155	5.19614
5	51.7498	50.5	41.2797	28.2647	16.2112	7.78845
6	59.7468	58.3039	47.6588	32.6326	18.7164	8.99202
Fig.25 Conductivity of fracture network under different aspect ratio(µm²•cm)
Closure pressure/（MPa）	10	20	30	40	50	60
2	40.8027	39.8173	32.5475	22.2857	12.782	6.14089
3	46.2103	45.0943	36.861	25.2392	14.4759	6.95474
4	50.2187	49.0059	40.0584	27.4285	15.7316	7.55802
5	53.3327	52.0446	42.5423	29.1293	16.7071	8.02668
6	55.8353	54.4868	44.5386	30.4962	17.4911	8.40332
